# Supplementary material for: Evaluation of a portfolio-based course on self-development for pre-medical students in Korea
Source: J Educ Eval Health Prof. 2019 Dec 11;16:38. doi: 10.3352/jeehp.2019.16.38 (PMC7040426; doi:10.3352/jeehp.2019.16.38)
Supplement: Supplementary file 1 [file jeehp-16-38-dataset1.xlsx]

## Sheet: survey1
번호	1	2	3	4	5	6	7	8	9	10	11	12	13	14	15	16	17	18	19	20	21	22	23	24	25	26	27	28	29	30	31	32
1	4	5	4	3	4	3	4	5	5	5	4	5	5	4	4	3	3	5	3	3	3	4	2	1	4	3	5	4	3	2	3	2
2	4	3	5	2	4	4	5	3	5	5	3	2	4	4	2	5	2	5	5	2	3	4	5	5	3	4	1	3	4	2	5	1
3	5	5	5	5	3	5	5	3	2	5	5	5	5	5	4	4	3	2	5	3	5	3	5	5	5	5	4	2	3	4	4	2
4	4	4	4	4	3	4	3	3	3	4	4	5	4	4	3	3	3	3	4	4	4	4	4	3	3	4	4	3	4	2	4	2
5	4	5	5	5	5	5	5	5	5	5	3	5	5	5	5	5	5	5	5	5	5	5	5	5	5	5	5	5	5	5	5	2
6	4	4	4	4	4	4	4	4	3	3	3	3	4	3	3	3	4	3	4	4	4	4	4	4	4	4	4	4	3	3	4	2
7	4	4	4	4	4	4	4	4	4	3	4	2	3	3	4	4	4	3	4	4	4	4	4	4	4	4	3	5	4	4	4	1
8	3	4	4	5	5	5	5	5	5	5	5	5	5	5	4	5	4	4	4	5	5	5	5	5	3	5	5	5	4	3	3	2
9	4	4	4	4	4	4	4	4	3	4	5	4	3	3	4	5	4	4	4	3	4	4	4	3	4	4	4	4	4	2	3	2
10	4	4	1	2	2	4	3	2	2	5	2	3	1	1	1	4	1	1	4	4	3	2	4	4	4	1	2	5	2	5	4	2
11	3	3	3	3	3	4	3	3	3	4	4	3	4	4	4	4	4	4	3	3	3	3	4	4	4	4	4	3	3	3	4	2
12	2	4	2	2	3	4	4	2	4	4	2	1	3	2	2	4	2	2	2	2	2	3	2	5	4	4	2	4	3	2	2	2
13	2	3	3	4	3	3	4	3	2	3	3	2	4	2	3	3	3	3	4	4	3	3	3	3	3	3	2	4	3	4	4	2
14	3	3	3	3	3	4	4	4	3	3	3	4	2	3	4	3	3	3	3	3	4	2	3	3	4	4	3	3	3	2	4	1
15	3	3	3	3	2	3	5	3	4	2	3	4	3	4	4	4	4	4	3	3
16	4	1	2	2	2	5	4	4	2	4	4	5	1	1	4	5	4	1	5	5	5	5	2	4	4	1	1	5	4	5	5	1
17	4	4	4	4	4	4	5	5	4	4	5	4	4	5	3	5	5	5	5	5	3	3	4	4	5	4	4	4	4	3	4	2
18	2	3	3	3	3	3	1	1	2	3	3	4	2	2	2	2	2	2	5	5	5	5	5	5	5	5	5	5	5	5	5	1
19	3	5	4	5	5	5	5	5	1	3	5	4	4	4	5	5	4	5	4	5	5	5	5	5	4	4	4	5	3	1	4	2
20	1	5	5	5	4	4	5	1	5	1	5	1	1	1	1	1	1	1	5	1	3	3	3	3	3	5	5	3	5	1	5	2
21	3	5	5	5	5	5	5	5	5	5	5	5	5	5	5	5	5	5	5	4	5	5	4	5	5	5	4	5	5	1	5	2
22	1	4	5	5	5	5	5	5	4	4	5	4	5	5	5	5	5	5	3	3	5	5	5	5	5	5	5	5	5	2	4	1
23	3	3	2	3	2	4	4	4	4	3	2	3	2	5	3	4	1	2	2	3	4	3	3	4	2	4	3	3	3	4	4	3
24	5	5	5	5	5	5	5	5	5	5	5	5	5	5	5	5	5	5	5	5	5	5	5	5	5	4	5	5	4	3	5	2
25	3	3	4	3	3	4	3	3	4	4	4	5	5	5	1	3	1	3	4	4
26	3	3	3	2	4	4	4	3	3	3	5	5	3	4	4	2	2	2	4	4	2	2	2	2	2	3	2	5	3	3	4	1
27	5	5	5	5	5	5	5	5	5	5	5	5	4	4	5	5	5	5	5	5	5	5	5	5	5	5	5	5	5	3	5	1
28	2	1	1	2	4	4	3	1	1	1	4	4	4	3	1	1	3	1	2	2	2	2	2	2	2	2	2	2	2	2	2	1
29	4	4	4	5	4	5	5	5	5	5	5	4	5	5	5	5	5	5	5	5	5	5	5	5	5	5	5	5	5	2	5	2
30	3	3	2	2	2	2	3	3	1	2	4	5	4	4	1	2	1	2	2	1	3	3	3	3	3	1	2	4	2	5	4	2
31	2	2	2	3	3	5	4	4	3	4	4	4	5	4	2	4	2	3	4	4	4	3	4	3	3	4	4	3	3	4	4	1
32	5	3	4	4	4	5	4	3	5	2	4	4	3	4	3	4	1	2	4	4	3	4	3	3	4	4	4	4	4	4	4	2
33	4	4	4	3	3	4	4	5	3	4	4	4	5	5	3	4	3	3	5	5	4	5	5	5	5	5	5	5	5	4	5	1
34	5	5	5	5	5	5	5	4	5	5	5	5	4	5	5	5	5	5	2	3	5	5	5	5	5	5	5	3	4	1	4	1
35	2	3	3	2	3	4	4	4	1	2	3	4	4	4	3	2	4	2	4	4	2	1	1	1	1	4	2	4	2	1	3	1
36	4	4	4	4	3	4	5	4	3	4	4	5	5	5	4	5	3	3	5	4	5	3	4	4	5	5	5	5	2	4	5	1
37	5	5	5	5	5	5	5	5	5	5	5	5	5	5	5	5	5	5	5	5	4	4	4	4	4	4	4	4	4	4	4	3
38	3	3	3	3	4	4	3	2	4	2	2	4	4	4	2	3	2	3	3	3	3	3	3	3	3	3	4	5	1	4	4	2
39	4	4	3	2	2	5	3	1	2	2	4	3	2	3	1	4	1	3	3	2	2	2	1	3	3	3	3	3	3	2	2	3
40	4	1	2	2	2	2	3	2	3	2	2	4	4	4	4	2	1	2	3	3	4	4	2	3	2	2	3	5	2	4	2	3
41	4	2	2	2	3	4	3	1	2	5	4	2	4	2	1	2	2	2	3	3	4	4	4	4	3	4	2	4	4	2	4	1
42	1	4	4	4	3	5	3	2	5	5	3	5	3	5	3	3	3	3	5	4	3	3	3	3	3	1	2	3	3	1	4	1
43	4	4	4	4	4	4	4	4	4	3	4	4	4	4	4	4	4	4	3	3	3	3	3	3	3	3	3	3	4	3	3	1
44	4	4	4	4	4	4	4	4	4	4	4	4	4	4	4	5	5	4	4	4	5	5	5	4	4	4	5	4	4	3	4	3
45	3	4	4	4	4	4	4	4	4	4	3	4	4	4	3	4	4	4	3	4	4	4	4	4	4	3	4	3	3	2	4	2
46	3	4	4	4	4	4	4	3	3	3	4	4	4	4	4	4	4	4	3	3	3	3	3	4	4	3	3	4	4	3	4	2
47	5	5	5	5	5	5	5	5	5	5	5	5	5	5	5	5	5	5	5	5	5	5	5	5	5	5	5	5	5	5	5	2
48	1	3	3	3	2	2	4	2	1	4	4	4	5	4	3	4	3	4	4	4	4	4	5	5	4	3	2	5	2	4	4	1
49	2	2	2	2	4	5	5	3	2	4	2	3	2	5	1	2	2	2	3	2	2	2	2	2	2	4	5	4	5	3	2	2
50	3	4	4	4	5	4	5	5	5	5	5	3	5	3	5	5	5	5	5	5	5	5	5	5	5	5	3	5	3	2	4	2
51	3	5	5	5	5	5	5	5	5	5	5	5	5	5	5	5	5	5	5	5	5	5	5	5	5	5	5	5	5	5	5	3
52	2	2	2	4	3	3	3	4	2	3	4	4	4	3	4	3	3	2	2	4	3	3	2	2	2	4	4	4	2	1	2	2
53	2	4	4	4	4	4	4	4	3	3	3	4	3	4	4	4	3	3	3	3	3	3	4	3	3	4	4	3	4	2	4	2
54	4	4	4	4	4	3	5	3	5	5	4	3	5	5	1	4	3	3	5	5	5	5	5	4	3	3	4	3	5	5	3	1
55	5	5	5	5	5	5	5	5	4	4	4	4	5	5	5	5	5	5	5	5	5	5	5	5	5	4	4	4	4	4	4	2
56	2	2	2	2	2	3	3	3	3	3	3	3	4	4	1	1	1	1	4	4	4	4	2	2	1	4	4	5	2	4	3	3
57	5	3	4	4	3	4	5	5	1	3	1	5	4	4	1	1	3	2	4	3	2	2	2	2	2	2	4	5	4	4	3	3
58	5	3	3	3	2	3	3	3	3	2	2	4	3	4	3	3	3	2	3	3	3	3	3	3	3	3	3	3	3	3	3	2
59	3	3	3	3	3	3	3	3	1	4	3	4	1	4	4	1	1	1	4	3	2	2	2	2	2	3	3	5	1	4	3	2
60	4	4	3	2	2	3	3	2	3	3	3	3	1	3	4	3	3	3	4	4	3	3	3	3	3	3	2	3	3	4	3	3
61	4	4	2	2	2	4	4	3	4	4	4	2	4	3	4	4	2	1	4	4	4	4	4	4	4	4	1	5	4	5	5	2
62	2	4	3	4	4	5	5	4	3	3	4	5	4	4	4	4	4	4	4	4	4	4	4	4	4	4	4	3	4	1	4	2
63	3	4	2	3	4	5	2	2	1	3	4	5	4	4	2	2	2	3	3	2	3	2	2	2	2	4	2	4	3	1	2	2
64	3	3	1	2	4	3	2	4	2	4	2	5	5	5	5	5	5	5	2	4	4	3	4	2	4	5	5	5	1	4	2	1
65	3	5	5	4	4	5	5	5	2	4	5	5	5	5	4	4	5	5	5	5	5	5	5	4	4	5	4	2	4	2	5	3
66	4	3	2	4	3	4	4	4	4	4	4	5	3	4	4	3	2	2	4	4	3	4	2	2	3	4	4	3	3	3	4	2
67	5	5	5	5	5	5	5	5	5	5	5	3	2	5	2	2	2	2	5	5	2	2	2	2	2	2	4	5	1	5	5	1
68	2	3	4	3	3	3	4	2	4	4	3	3	2	4	4	2	3	4	1	4	2	2	3	3	3	5	4	3	1	1	4	2

## Sheet: survey2
※ 이 교과목에서 특히 좋았던 점이 있다면 구체적으로 적어주십시오.
- 포트폴리오를 만들면서 지난 활동을 되돌아보고 앞으로의 자기계발 계획을 세울 수 있어서 좋았습니다.
- 포트폴리오 만드는 일
- 1학기동안 뭘 했는지 되돌아 볼 수 있었다.
- 의예과에 대해 토론하고, 그 내용을 교수님과 공유할 수 있어 좋았습니다.
- 과제를 통해 내 삶을 돌아보고 설계해보는 기회가 되어 좋았다.
- 내 자신에 대해 다양한 검사를 통해 더 자세하고 명확하게 알 수 있었다.
- 의예과를 어떻게 준비할지에 관해 로드맵을 세울 수 있어서 좋았다.
- 나에 대해 성찰할 수 있었다.
- 목표를 세우게 해주는 점
- 많은 심리검사로 자신에 대해 체크하는 시간
- 조원들과 예과의 의미와 개선할 점 등을 토의할 수 있어서 유익했다.
- TBL
- 격주로 수업이 있는 것이 정말 좋았다.
※ 이 교과목에 있어 개선 보완해야 할 점이 있다면 구체적으로 적어주십시오.
- 수업시간이 너무 길게 잡혀있어서 비효율적이지 않나 생각이 듭니다.
- 한 학기에 포트폴리오 만드는 것을 한 번 하는데 2주에 한 번 검사를 하고 계획을 짜는 등을 하면 도움이 될 것 같다.
- 성격, 성향검사는 지양해야 할 것 같다. 별로 도움이 되지 않는다.
- 포트폴리오를 계획한 후 검사할 때까지 실천에 옮길 수 있는 시간이 너무 적었다. 수업시간에 포트폴리오 제작 외의 활동에 참여할 필요성을 못 느끼겠다.
- 각 활동마다 이 활동을 왜 하는지에 대해 구체적인 설명이 더 필요한 것 같습니다.
- 포트폴리오 과제물 제출기한이 결과물을 제대로 내기엔 너무 촉박하다.
- 포트폴리오 작성 기간을 길게 하였으면 좋겠다.
- 포트폴리오 예시가 있으면 좋겠고 수업은 줄고 1:1 피드백이 늘면 좋겠습니다.
- 포트폴리오 작성에 주어진 시간이 너무 짧았음. 차라리 3월 초에 미리 내용과 방법 설명을 해주시면 좋겠음.
- 포트폴리오가 더 자유로웠으면 좋겠다.
- 구체적이지 않아서 작성하는데 애로사항이 많았음
- 조금 더 유용한 내용을 듣고 싶어요.
- 그냥 포트폴리오 제출만 해도 될 수업 같다. 강의가 전체적으로 너무 의미없고 뻔한 말로 느껴졌다. 우리는 공부를 못하거나 계획을 못 짜는게 아니라 마지막 남은 여유시간을 노는 것 뿐인데…
- 전체적으로 내용이 고등학교 같으며 대부분이 학생들은 나름 생각이 뚜렷하고 자신을 알기에 별로 유의미한 시간이 많지 않았습니다.
- 자기주도 학습 관련 강의: 가톨릭대학교 의예과 학생들이라면, 지금이 예과라서 공부를 안해서 그렇지 다들 자기만의 시간관리법, 학습법이 이미 충분히 정립된 사람들입니다. 수험생들, 고등학생들을 위한 것 같은 시간관리의 필요성, 학습법 등은 딱히 강의가 필요없을 것 같습니다.
- 굳이 수업으로 들어갈 필요는 없을 듯하다.
- 3주에 한 번 하는 것도 좋을 것 같다.
- 분량을 줄여주세요.

## Sheet: score
score
30
20
30
20
10
10
10
20
10
10
10
20
10
30
20
20
20
20
20
10
10
20
10
10
10
10
10
30
10
20
20
20
20
20
10
10
20
20
10
20
20
10
10
20
10
20
10
20
10
10
10
10
20
10
10
10
20
20
20
20
10
20
10
10
10
20
20
20
20
20
30
20
20
20
20
20
10
30
20
20
20
10
10
10
20
10
20
10
10
10
10
10
20
20
10
20
10
